# Supplementary material for: Dissecting the genetic basis of fruiting efficiency for genetic enhancement of harvest index, grain number, and yield in wheat
Source: BMC Plant Biol. 2025 Jan 24;25:101. doi: 10.1186/s12870-025-06072-1 (PMC11760100; doi:10.1186/s12870-025-06072-1)
Supplement: Supplementary file 2 — Additional File 2: Table S1 Summary of ANOVA results testing the effects of genotype (G), environment (E), and genotype-by-environment interaction (G×E) in phenotypic traits evaluated in combined analysis of experiment I. The table includes mean square values and significance level of each term. Table S2 Summary of ANOVA results testing the effects of genotype (G), environment (E), and genotype-by-environment interaction (G×E) in phenotypic traits evaluated in combined analysis of experiment II. The table includes mean square values and significance level of each term. Table S3 Direct and indirect effects of different traits on fruiting efficiency (FE) identified through path coefficient analysis (Experiment II). Table S4 Summary of all significant markers and their functional annotations associated with two traits. Table S5 Information on genes at proximity to significant SNPs for phenotypic traits. Table S6 Significant KASP markers detected in validation study (previously identified by an association mapping study). Table S7 Weather table showing Tave (monthly average temperature) and Ppt (monthly precipitation in mm). Association mapping panel was planted two seasons in Citra (2017/ 2018) and Quincy (2016/2017, 2017/2018). [file 12870_2025_6072_MOESM2_ESM.xlsx]

## Sheet: Table S1
Table S1 Summary of ANOVA results testing the effects of genotype (G), environment (E), and genotype-by-environment interaction (G×E) in phenotypic traits evaluated in combined analysis of experiment I. The table includes mean square values and significance level of each term
Traits	Genotype G	Environment E	Interaction G X E
FE	1147.4***	8185.1***	1531.6***
TGW	45.77***	2571.55***	13.17
FE , fruiting efficiency in grains g-1 spike weight; TGW, thousand grain weight in g; ***, **, * denotes significant at 0.001, 0.01, and 0.05 probability levels, respectively.

## Sheet: Table S2
Table S2 Summary of ANOVA results testing the effects of genotype (G), environment (E), and genotype-by-environment interaction (G×E) in phenotypic traits evaluated in combined analysis of experiment II. The table includes mean square values and significance level of each term
Traits	Genotype G	Environment E	Interaction G X E
FE	124.65*	350.37**	93.21
GPI	0.005139***	0.0088218***	0.000406**
LmPI	0.00138113***	0.00089271*	0.00034269*
API	0.0059397***	0.0048707***	0.0006918***
PPI	0.00055521***	0.0001723	0.00014695
FPI	0.0001929*	0.00106278***	7.193e-05
RPI	0.0028335***	0.0067206***	0.0001895
FE , fruiting efficiency in grains g-1 spike weight; GPI, glume partitioning index; LmPI, lemma Partitioning index; API, awn partitioning index; PPI, palea partitioning index; FPI, floret partitioning index; RPI, rachis partitioning index. *, **, *** denotes significant at 0.05, 0.01 and 0.001 significance levels, respectively.

## Sheet: Sheet S3
Table S3 Direct and indirect effects of different traits on fruiting efficiency (FE) identified through path coefficient analysis (Experiment II)
E2_C18
Traits	Direct effect	GPI	LmPI	API	PPI	FPI	RPI
GPI	0.74*	0.74	-0.19	-0.18	-0.23	-0.03	-0.25
LmPI	1.18	-0.12	1.18	-0.78	0.53	-0.24	-0.11
API	0.94	-0.14	-0.97	0.94	-0.53	0.27	0.28
PPI	0.72*	-0.23	0.876	-0.69	0.721	-0.21	-0.11
FPI	-0.31	0.06	0.91	-0.84	0.49	-0.31	-0.25
RPI	-0.44	0.42	0.31	-0.60	0.17	-0.17	-0.44
E2_C19
Traits	Direct effect	GPI	LmPI	API	PPI	FPI	RPI
GPI	-1.32***	-1.32	0.08	0.11	-0.02	0	0.69
LmPI	-0.66**	0.17	-0.66	0.1	0.09	-0.03	0.03
API	-0.61***	0.24	0.1	-0.61	-0.02	0.09	-0.12
PPI	0.29**	0.08	-0.21	0.04	0.29	-0.04	-0.09
FPI	-0.13	-0.03	-0.15	0.01	0.09	-0.13	0.06
RPI	0.88	-1.03	-0.02	0.082	-0.03	-0.01	0.88
E2_Q18
Traits	Direct effect	GPI	LmPI	API	PPI	FPI	RPI
GPI	-0.72***	-0.72	0.21	0.09	0.11	-0.48	0.056
LmPI	-0.46*	0.33	-0.46	0.73	0.042	0.219	0
API	-0.93**	0.07	0.36	-0.93	-0.11	0.16	-0.03
PPI	0.3*	-0.26	-0.06	0.33	0.3	-0.45	-0.06
FPI	-0.74***	-0.47	0.13	0.21	0.18	-0.74	0.03
RPI	0.17	-0.23	0.011	0.15	-0.11	-0.14	0.17
E2_Combined
Traits	Direct effect	GPI	LmPI	API	PPI	FPI	RPI
GPI	-0.49	-0.49	-0.39	1.5	0.09	0.27	-1.44
LmPI	-1.12*	-0.17	-1.12	0.76	1.1	0.18	-0.37
API	-1.89*	0.39	0.45	-1.89	0.71	-0.2	1.47
PPI	1.32	-0.03	-0.94	-1.01	1.32	0.03	0.15
FPI	0.47	-0.28	-0.43	0.8	0.09	0.47	-1.14
RPI	-1.62*	-0.43	-0.26	1.71	-0.12	0.33	-1.62
FE , fruiting efficiency in grains g-1 spike weight; GPI, glume partitioning index; LmPI, lemma Partitioning index; API, awn partitioning index; PPI, palea partitioning index; FPI, floret partitioning index; RPI, rachis partitioning index.E2_C18, E2_C19, E2_Q18, E2_Combined refers to Citra 2018, Citra 2019, Quincy 2018 and combined dataset respectively for experiment II. *, **, *** denotes signif…

## Sheet: Table S4
Table S4 Summary of all significant markers and their functional annotations associated with two traits
Traits	Data	SNP	Chr	Pos	Chr amr	P.value	Neglog	MAF	adj_BH	Alleles	PVE	Gene ID	Gene location	IMPACT	Annotation
FE	Combined	S2B_518816326	2B	518816326	Long	4.48e-07	6.34872	0.342553	0.00464251	C/G	0.103386
FE	Combined	S3A_13520325	3A	13520325	Short	6.77e-08	7.16941	0.32766	0.00140244	A/T	0.105982	TraesCS3A02G025700	3A:13514343-13517898	MODIFIER	Protein-lysine N-methyltransferase [Source:UniProtKB/TrEMBL;Acc:A0A1D6D8T8]
FE	Combined	S3D_295967307	3D	295967307	Long	5.46e-06	5.26281	0.191489	0.0225999	C/T	0.107705
FE	Combined	S6D_140092368	6D	140092368	Short	1.98e-06	5.70333	0.121277	0.0102386	T/C	0.110721	TraesCS6D02G161700	6D:140082638-140088192	MODIFIER	Double-stranded RNA-binding domain
FE	Combined	S7A_694497035	7A	694497035	Long	9.82e-07	6.00789	0.340426	0.00677885	G/T	0.105196
FE	Combined	S7D_181642403	7D	181642403	Short	2.86e-05	4.54363	0.153191	0.0987402	C/A	0.11655
FE	Q18	S1D_209462639	1D	209462639	Long	6.55807e-07	6.18322	0.0955056	0.00271583	A/G	0.158931
FE	Q18	S2A_332263772	2A	332263772	Long	1.12421e-06	5.94915	0.103933	0.0038171	C/T	0.175623
FE	Q18	S2B_518816326	2B	518816326	Long	1.80816e-09	8.74276	0.339888	3.74398e-05	C/G	0.153916
FE	Q18	S5D_435485994	5D	435485994	Long	3.42628e-06	5.46518	0.101124	0.00788272	A/G	0.144086	TraesCS5D02G353300	5D:435484495-435488287	MODIFIER	Vacuolar protein sorting-associated protein Ist1
FE	Q18	S6A_9365502	6A	9365502	Short	2.9895e-06	5.5244	0.185393	0.00773758	G/A	0.146505	TraesCS6A02G020000	6A:9365253-9365759	MODERATE	ranscription termination factor, mitochondrial/chloroplastic
FE	Q18	S6D_11346685	6D	11346685	Short	1.99661e-07	6.69971	0.132022	0.00103355	T/G	0.134302	TraesCS6D02G029100	6D:11342430-11344009	MODIFIER	F-box-like domain superfamily
FE	Q18	S7A_179389303	7A	179389303	Short	1.45026e-08	7.83855	0.0702247	0.000150145	A/C	0.113395
FE	Q18	S7A_694497035	7A	694497035	Long	1.54057e-07	6.81232	0.342697	0.00103355	G/T	0.154997
FE	Q18	S7A_709284883	7A	709284883	Long	1.29043e-06	5.88926	0.151685	0.0038171	C/T	0.158705
TGW	C18	S3A_16994163	3A	16994163	Short	1.91505e-06	5.71782	0.152299	0.039653	G/A	0.149217
TGW	Q17	S2A_118216469	2A	118216469	Short	5.54424e-06	5.25616	0.174107	0.0382664	G/A	0.107526	TraesCS2A02G165600	2A:118220987-118222648	MODIFIER	Fasciclin-like arabinogalactan protein
TGW	Q17	S5B_565507635	5B	565507635	Loong	7.75963e-06	5.11016	0.399554	0.0401677	G/A	0.110047	TraesCS5B02G385800	5B:565507940-565509159	MODIFIER	SKP1/BTB/POZ domain superfamily
TGW	Q17	S6D_24028817	6D	24028817	Short	1.26516e-05	4.89785	0.334821	0.052393	G/A	0.0961818	TraesCS6D02G049500	6D:24022336-24024657	MODIFIER	Oligopeptide transporter, OPT superfamily
TGW	Q18	S2B_644162831	2B	644162831	Long	3.05906e-06	5.51441	0.355491	0.0633409	G/A	0.138237	TraesCS2B02G450900	2B:644151087-644158595	MODIFIER	Nuclear pore complex protein NUP88 [Source:Projected from Arabidopsis thaliana (AT5G05680) UniProtKB/Swiss-Prot;Acc:Q9FFK6]
FE , fruiting efficiency in grains g-1 spike weight; TGW, thousand grain weight in g

## Sheet: Table S5
Table S5 Information on genes at proximity to significant SNPs for phenotypic traits
SNP	Chr	Pos	Distance (kbp)	IMPACT	Gene	Position			Function
S2B_518816326	2B	518816326	67.101	MODIFIER	TraesCS2B02G364500	2B:518744893-518749225	518744893	518749225	RNA polymerase, Rpb5, N-terminal
S3A_16994163	3A	16994163	64.263	MODERATE	TraesCS3A02G031100	3A:16927637-16929900	16927637	16929900	E3 ubiquitin-protein ligase
S5B_565507635	5B	565507635	-5.085	MODIFIER	TraesCS5B02G385900	5B:565511289-565512720	565511289	565512720	BTB/POZ and MATH domain-containing protein 1-6
S6A_9365502	6A	9365502	36.983	MODERATE	TraesCS6A02G019400	6A:9321033-9328519	9321033	9328519	Protein transport protein sec16
S6D_140092368	6D	140092368	-11.11	MODIFIER	TraesCS6D02G161800	6D:140090200-140103478	140090200	140103478	P-loop containing nucleoside triphosphate hydrolase
FE , fruiting efficiency in grains g-1 spike weight; TGW, thousand grain weight in g

## Sheet: Table S6
Table S6 Significant KASP markers detected in validation study (previously identified by an association mapping study)
Panel	Traits	KASP Marker	GrainGene search	Allele	Gene	VEP (Annotated Protein family/domain)	Primer sequence (F): Forward	Primer sequence (H): Common	Primer sequence (R): Reverse	% change in value	TGW	GY	FE
Facultative lines	TGW	S6D_24028817	Reported for TGW	G/A	TraesCS6D02G049500	Uncharacterized protein	GAAGGTGACCAAGTTCATGCTAGACTACTGATGTACGTACTTGTCAg	GAAGGTCGGAGTCAACGGATTTAGACTACTGATGTACGTACTTGTCAt	CCTCCCCAAATCACCTCTCT	-10.6**	-10.6**	-27.1***	-4.5
	Fruiting efficiency	S7A_694497035	Identified/none reported	G/T	intergenic	/	GAAGGTGACCAAGTTCATGCTAAGCGCCAAACTCCAACCg	GAAGGTCGGAGTCAACGGATTAAGCGCCAAACTCCAACCa	CCTGACGGGAAATTAACAAA	-12.3*	2.5	10	-12.3*
GY, grain yield; FE, fruiting efficiency; TGW, thousand grain weight.
Each marker was searched in GrainGene database to see whether they were identified in previous studies or annotated for a trait
Variant effect predictor search was conducted in Ensembl to see whether they have down/up stream consequences on the protein sequences

## Sheet: Table S7
Table S7 Weather table showing Tave (monthly average temperature) and Ppt (monthly precipitation in mm). Association mapping panel was planted two seasons in Citra (2017/ 2018) and Quincy (2016/2017, 2017/2018)
	Citra				Quincy
Month/ Year	2017-2018		2018-2019		2016-2017		2017-2018
	T Ave(oC)	Ppt (mm)	T Ave(oC)	Ppt (mm)	T Ave(oC)	Ppt (mm)	T Ave(oC)	Ppt (mm)
11/16	18.0556	78.486	18.0444	66.04	16.0944	10.16	15.35	11.176
12/16	14.8556	40.64	15.3444	314.96	14.5389	134.366	12.1	80.772
01/17	10.8444	132.842	13.15	134.62	13.7444	237.49	8.13889	52.324
02/17	19.85	63.754	19.0556	31.496	16.0333	74.676	17.4	133.858
03/17	16.1	80.264	17.7944	35.306	16.6222	31.496	14.5722	137.668
04/17	20.35	170.688	21.1222	84.074	20.1889	86.868	17.9944	67.564
05/17	24.0278	205.486	25.9056	37.338	22.6556	151.13	23.5611	205.994
